# Supplementary material for: Knowledge, Attitudes, and Practices of Healthcare Workers on Cervical Cancer Screening in Rural Healthcare Facilities of the Eastern Cape
Source: Healthcare (Basel). 2025 Sep 16;13(18):2316. doi: 10.3390/healthcare13182316 (PMC12469757; doi:10.3390/healthcare13182316)
Supplement: Supplementary file 1 [file healthcare-13-02316-s001.zip]

Archive with 1 entries (1 files):
- healthcare-3794451-supplementary.pdf
